# Supplementary material for: Descriptor-Guided Selection of Extracellular Vesicle Loading Strategies for Small-Molecule Drug Delivery: A Mechanistically Interpretable Decision-Support Framework
Source: Pharmaceutics. 2026 Mar 20;18(3):384. doi: 10.3390/pharmaceutics18030384 (PMC13029314; doi:10.3390/pharmaceutics18030384)
Supplement: Supplementary file 1 [file pharmaceutics-18-00384-s001.zip]

Archive with 1 entries (1 files):
- pharmaceutics-4181555-supplementary.xlsx
