# Supplementary material for: Descriptor-Guided Selection of Extracellular Vesicle Loading Strategies for Small-Molecule Drug Delivery: A Mechanistically Interpretable Decision-Support Framework
Source: Pharmaceutics. 2026 Mar 20;18(3):384. doi: 10.3390/pharmaceutics18030384 (PMC13029314; doi:10.3390/pharmaceutics18030384)
Supplement: Supplementary file 1 [file pharmaceutics-18-00384-s001.zip › pharmaceutics-4181555-supplementary.xlsx]

## Sheet: EV_Loading_Predictor
Molecular Descriptors	Enter the value	Standardized (z) Values	Loading method	Predicted Loading Efficiency (%)
LogP	-1.85	-1.68805	Passive	17.273
MW	454.4	0.139163	Electroporation	43.0599
Solubility	0.3	-0.458785	Saponin	59.4399
HBD	4	0.974355	Freeze-Thaw	34.351
HBA	9	0.896993	Sonication	44.2681
PSA	168	1.57104
Charge	-2	-2.99035	Recommended Method:	Saponin
